# Supplementary material for: Androgenetic Alopecia and Risks of Overall and Aggressive Prostate Cancer: An Updated Systematic Review and Meta-Analysis
Source: Cancers (Basel). 2025 Nov 6;17(21):3581. doi: 10.3390/cancers17213581 (PMC12610020; doi:10.3390/cancers17213581)
Supplement: Supplementary file 1 [file cancers-17-03581-s001.zip]

Archive with 1 entries (1 files):
- cancers-3917333-supplementary.pdf
